# Supplementary material for: Early Motor Interventions in Infants and Young Children: A Comprehensive Scoping Review
Source: Children (Basel). 2026 May 4;13(5):644. doi: 10.3390/children13050644 (PMC13204060; doi:10.3390/children13050644)
Supplement: Supplementary file 1 [file children-13-00644-s001.zip]

Archive with 1 entries (1 files):
- children-4265242-supplementary.pdf
